# Supplementary material for: Causal association between inflammatory bowel disease and herpes virus infections: a two-sample bidirectional Mendelian randomization study
Source: Front Immunol. 2023 Jul 3;14:1203707. doi: 10.3389/fimmu.2023.1203707 (PMC10351388; doi:10.3389/fimmu.2023.1203707)
Supplement: Supplementary file 2 [file Table_1.xlsx]

## Sheet: ST1
Supplementary Table 1. Information of identified SNPs in exposure (IBD) and outcomes (chickenpox, herpes zoster, and mononucleosis).
SNP			Exposure （IBD)				Outcome (chickenpox)			Outcome (herpes zoster)			Outcome (mononucleosis)			F statistics
RS ID	effect_allele	other_allele	beta	se	pval	eaf	beta	se	pval	beta	se	pval	beta	se	pval
rs1003342	G	A	-0.095001	0.0168	1.67101e-08	0.531334	0.020717	0.0419938	0.621776	-0.0122339	0.0220114	0.578349	0.0908848	0.0310056	0.00337606	31.9752
rs10045431	C	A	0.177406	0.0189	6.58567e-21	0.717524	0.0631661	0.0496124	0.20295	0.0274865	0.0259389	0.289298	0.0325074	0.0367616	0.376547	88.1024
rs10408351	A	G	0.137804	0.0221	4.23204e-10	0.238435	0.0822238	0.0544551	0.13106	0.0327122	0.0285269	0.251499	0.0317572	0.0404823	0.432764	38.8789
rs10737481	G	T	0.141103	0.017	1.18713e-16	0.554896	-0.0257812	0.0420175	0.539491	-0.0118544	0.0219931	0.589885	-0.0217248	0.031163	0.485718	68.889
rs10761659	G	A	0.161896	0.0172	4.07193e-21	0.554011	0.0370869	0.0420765	0.378093	0.00698121	0.021995	0.75094	0.00257941	0.0312109	0.934134	88.5911
rs11209026	A	G	-0.72629	0.0422	1.76319e-66	0.0541886	-0.0720267	0.101459	0.477762	-0.0252975	0.0529823	0.633027	-0.137654	0.0750257	0.0665426	296.19
rs11236797	A	C	0.155704	0.017	4.75007e-20	0.470011	-0.0086833	0.0427366	0.838993	0.0350857	0.0223839	0.117009	0.0126955	0.0317353	0.689125	83.8835
rs112694524	A	G	0.188304	0.0303	5.39299e-10	0.0903752	-0.0176302	0.117902	0.881133	0.0147691	0.0616661	0.810717	-0.09979	0.0871051	0.25195	38.6197
rs11548656	G	A	-0.292796	0.0507	7.71792e-09	0.034026	-0.0143804	0.0992514	0.884799	-0.00684755	0.0518151	0.894863	-0.0301543	0.0734864	0.681558	33.3495
rs11677953	A	G	0.0975985	0.0171	1.053e-08	0.415063	0.0307103	0.045495	0.49966	-0.0179137	0.0238428	0.452456	0.00823571	0.0337342	0.807126	32.5738
rs1250573	A	G	-0.113606	0.019	2.20902e-09	0.295706	-0.0572471	0.0436678	0.189869	-0.00365786	0.0228622	0.872884	-0.0456045	0.0324813	0.160312	35.7495
rs12764283	A	G	0.126597	0.0179	1.5729e-12	0.337409	-0.00459722	0.0434975	0.915829	0.00674009	0.0228217	0.767736	-0.0239612	0.032346	0.458827	50.0168
rs12936409	T	C	0.145701	0.0168	3.86812e-18	0.476383	-0.0471356	0.0420696	0.262535	0.00801668	0.0220324	0.715964	-0.0240332	0.0312301	0.441565	75.211
rs140892874	C	T	0.409594	0.0512	1.2841e-15	0.027461	0.0259936	0.130166	0.841718	-0.00942836	0.0681954	0.890039	0.0557683	0.0972706	0.566421	63.9944
rs142770866	A	G	0.23	0.0337	8.14329e-12	0.0810417	-0.0649376	0.0774533	0.401801	-0.0951246	0.0405187	0.0188912	0.172761	0.0545949	0.00155389	46.5769
rs1736161	A	G	-0.123298	0.0174	1.3369e-12	0.428732	0.0101453	0.042902	0.813064	-0.00622316	0.0224209	0.781349	-0.0444147	0.0317627	0.162014	50.2098
rs17800987	G	A	0.2017	0.0305	3.70681e-11	0.089179	0.0251698	0.0692616	0.716305	-0.037043	0.0362555	0.306914	0.041904	0.0511305	0.412473	43.7308
rs1873625	A	C	0.177301	0.0179	3.70681e-23	0.32287	0.0265989	0.0425835	0.532215	0.0223406	0.0223362	0.317215	-0.0236901	0.0316599	0.454298	98.105
rs1886731	C	T	-0.0970995	0.0175	3.08397e-08	0.481193	0.00714599	0.0421441	0.865356	0.00832158	0.0220787	0.706244	-0.0322677	0.0312896	0.302419	30.7846
rs2076756	G	A	0.187595	0.0186	5.59114e-24	0.27064	0.0737697	0.0582176	0.205107	0.0479561	0.0305883	0.11693	-0.0689487	0.0430356	0.109126	101.717
rs2193041	G	A	0.133703	0.0172	6.90876e-15	0.388781	0.00950488	0.0447502	0.831796	0.0207112	0.0235477	0.379106	0.063875	0.0332135	0.0544603	60.4227
rs2241878	C	T	0.148001	0.0169	1.74502e-18	0.538498	0.00504062	0.0422896	0.905123	0.0145184	0.0221762	0.512671	-0.0303676	0.0314298	0.333943	76.6886
rs2542147	T	G	-0.1513	0.0227	2.78484e-11	0.837193	0.00742409	0.0592597	0.900301	-0.0105527	0.0310134	0.733659	0.0957066	0.0439658	0.0294924	44.4223
rs254560	A	G	0.0995014	0.0171	6.159e-09	0.400063	-0.0992673	0.0427853	0.0203343	0.0447549	0.0224426	0.0461307	0.00868335	0.0317644	0.784571	33.8564
rs2836882	A	G	-0.196295	0.0201	1.49005e-22	0.257617	0.023712	0.0487892	0.62696	-0.027055	0.0255337	0.289336	0.016765	0.0361558	0.642871	95.3677
rs3024493	A	C	0.212996	0.0222	8.47618e-22	0.169666	0.109056	0.0581531	0.0607463	-0.00555553	0.0303578	0.854797	0.0980408	0.0430698	0.0228265	92.0475
rs34190331	A	G	0.176899	0.0303	5.39399e-09	0.0853045	-0.0703522	0.0865397	0.416248	0.00437014	0.0452392	0.923044	0.0333939	0.06414	0.602616	34.0832
rs35260072	C	A	0.142197	0.017	7.06643e-17	0.433153	0.00743468	0.0451927	0.869329	-0.0659059	0.0238196	0.00565966	-0.0500279	0.0335529	0.135958	69.9613
rs4077515	T	C	0.179401	0.0172	1.50003e-25	0.424242	0.0424943	0.0425486	0.317928	-0.0237885	0.0222725	0.285491	0.0211155	0.0315644	0.503517	108.785
rs4246905	C	T	0.163001	0.0197	1.41514e-16	0.729896	-0.0371869	0.0525538	0.479196	-0.0175617	0.0275186	0.523359	0.00217026	0.0389064	0.955516	68.4578
rs444210	G	A	0.109502	0.0168	7.39095e-11	0.545781	-0.0104057	0.0421584	0.805044	-0.011181	0.0220265	0.611722	0.0876902	0.0310765	0.00477617	42.4816
rs45528737	T	C	0.166802	0.03	2.65901e-08	0.111833	-0.0668479	0.0517612	0.196542	-0.00093183	0.0271572	0.972628	0.0131403	0.0384188	0.73233	30.9126
rs4676408	A	G	0.118103	0.0181	6.61912e-11	0.515063	0.0346392	0.0437969	0.428999	-0.0354586	0.0228953	0.121447	-0.0222911	0.0324713	0.492407	42.5735
rs4730272	G	A	-0.134102	0.0178	4.50194e-14	0.512591	-0.0138386	0.0419979	0.741773	0.0144908	0.0220199	0.510487	0.0078637	0.0311802	0.800885	56.7552
rs4851586	C	T	-0.122403	0.0193	2.32498e-10	0.75745	-0.0466302	0.0533804	0.382367	0.0187571	0.027984	0.502679	-0.0311526	0.0396568	0.432129	40.2202
rs56062135	T	C	0.1509	0.0198	2.63998e-14	0.236922	-0.0671295	0.0477428	0.159705	-0.0127999	0.0250573	0.609472	-0.0342019	0.0353366	0.3331	58.0795
rs6062496	A	G	0.164997	0.018	5.47898e-20	0.578011	-0.0198261	0.0440078	0.65234	0.0345112	0.0229896	0.133313	-0.0183877	0.0326687	0.573535	84.0199
rs6584283	C	T	-0.180303	0.0169	1.70098e-26	0.510643	-0.0883957	0.0421733	0.0360811	0.0231794	0.0221247	0.294792	-0.0164543	0.0313024	0.599127	113.817
rs6826501	T	C	-0.0927953	0.0169	4.12098e-08	0.536078	-0.0440034	0.0432384	0.308825	0.0317978	0.0226576	0.160497	-0.0347507	0.032125	0.279371	30.1477
rs6873866	C	T	-0.106996	0.0176	1.085e-09	0.528821	0.0442407	0.0433723	0.307719	-0.00556515	0.0226922	0.806266	-0.0362486	0.0321971	0.260236	36.956
rs6880778	G	A	0.187801	0.0173	2.14388e-27	0.620729	0.018163	0.042453	0.66877	0.00282895	0.0222106	0.898648	0.0595445	0.0314792	0.0585518	117.836
rs6911490	C	T	-0.142801	0.0208	6.82025e-12	0.778565	0.0642119	0.0527964	0.223902	-0.0579703	0.0275404	0.0352988	-0.0223728	0.0393103	0.569266	47.1314
rs72798422	C	T	0.2776	0.0431	1.18899e-10	0.041718	0.062445	0.115138	0.587577	-0.000426409	0.0603003	0.994358	-0.0803495	0.0847111	0.342869	41.482
rs7285952	G	T	-0.176002	0.0235	7.60151e-14	0.157193	0.0269485	0.0657155	0.681748	-0.02029	0.0342411	0.553474	-0.0487044	0.0485513	0.315788	56.0886
rs744166	G	A	-0.120703	0.0172	2.15675e-12	0.409963	-0.00122286	0.0425228	0.977058	-0.00290276	0.0222503	0.896203	-0.0488376	0.0315613	0.121769	49.2441
rs7523335	A	G	-0.140504	0.0225	4.15796e-10	0.173424	0.0593114	0.0473182	0.21004	0.0286616	0.0248426	0.248611	-0.00326447	0.0351899	0.926089	38.9931
rs9370774	C	T	-0.130704	0.0219	2.536e-09	0.20068	-0.0515041	0.0659164	0.434594	0.00707694	0.0345804	0.837844	-0.0323617	0.0488619	0.507772	35.6176
rs9934775	T	C	-0.139595	0.0232	1.71498e-09	0.16068	0.00751985	0.0603218	0.900791	-0.0251698	0.0316628	0.426653	0.018279	0.0447751	0.683096	36.2025
IBD, inflammatory bowel disease; SNP, single-nucleotide polymorphism

## Sheet: ST2
Supplementary Table 2. Information of identified SNPs in exposure (UC) and outcomes (chickenpox, herpes zoster, and mononucleosis).
SNP			Exposure (UC)				Outcome (chickenpox)			Outcome (herpes zoster)			Outcome (mononucleosis)			F statistics
RS ID	effect_allele	other_allele	beta	se	pval	eaf	beta	se	pval	beta	se	pval	beta	se	pval
rs10182512	A	G	0.1608	0.0223	5.19398e-13	0.34989	-0.066216	0.0439731	0.13211	0.00298787	0.0230443	0.896837	0.021139	0.0326514	0.517365	51.9913
rs10272963	T	C	-0.171904	0.0216	1.69083e-15	0.426078	0.0835356	0.0420979	0.0472204	-0.0132082	0.0220435	0.549046	-0.00775919	0.0312912	0.80416	63.3334
rs10737481	G	T	0.250104	0.0216	4.36918e-31	0.556463	-0.0257812	0.0420175	0.539491	-0.0118544	0.0219931	0.589885	-0.0217248	0.031163	0.485718	134.061
rs10917545	A	G	-0.185101	0.0335	3.29397e-08	0.882174	-0.048919	0.0599203	0.414271	0.0643634	0.0315218	0.0411642	-0.0454386	0.0446357	0.308684	30.5279
rs11209026	A	G	-0.561698	0.0517	1.58016e-27	0.0589321	-0.0720267	0.101459	0.477762	-0.0252975	0.0529823	0.633027	-0.137654	0.0750257	0.0665426	118.03
rs114152040	A	G	0.339603	0.0623	4.94903e-08	0.0317179	0.112251	0.113696	0.323501	-0.0308504	0.0602071	0.608367	0.01165	0.0852092	0.89125	29.7122
rs12612675	G	A	0.122902	0.0219	1.97702e-08	0.402826	0.0303323	0.045371	0.503789	-0.0147832	0.0237971	0.534456	0.0201592	0.0336551	0.549177	31.4918
rs12817473	G	A	0.190701	0.0217	1.70883e-18	0.382176	0.0116301	0.0447593	0.79499	0.0196586	0.0235511	0.403876	0.0644983	0.0332231	0.0522144	77.2244
rs1359946	A	G	0.158302	0.0269	3.83796e-09	0.196096	-0.0313811	0.0548549	0.567272	-0.0180893	0.0287687	0.529492	0.0209551	0.0408829	0.608255	34.6287
rs137845	G	A	0.118198	0.0212	2.37602e-08	0.514874	-0.00343804	0.0424337	0.935425	-0.0101987	0.0222227	0.646283	0.00433324	0.031486	0.890537	31.0826
rs1801274	G	A	-0.182896	0.0217	3.77833e-17	0.483094	-0.0557413	0.0419662	0.184098	-0.0247881	0.0219668	0.259136	0.0271537	0.0310799	0.382296	71.0325
rs1886731	C	T	-0.140501	0.0221	2.25398e-10	0.480618	0.00714599	0.0421441	0.865356	0.00832158	0.0220787	0.706244	-0.0322677	0.0312896	0.302419	40.415
rs2212434	T	C	0.141899	0.0213	2.4632e-11	0.459604	-0.00595084	0.0427771	0.889361	0.0354797	0.0223992	0.1132	0.0150042	0.0317701	0.636732	44.378
rs254559	A	C	0.124304	0.0215	7.62799e-09	0.404112	-0.0967024	0.0428305	0.0239585	0.0447945	0.0224709	0.0462136	0.00658524	0.0317909	0.835899	33.4242
rs3024493	A	C	0.236297	0.0276	1.09194e-17	0.168128	0.109056	0.0581531	0.0607463	-0.00555553	0.0303578	0.854797	0.0980408	0.0430698	0.0228265	73.2937
rs3829111	A	G	0.156303	0.0214	2.89401e-13	0.416668	0.0345211	0.0425955	0.417687	-0.0264705	0.0222931	0.235076	0.0222243	0.0316027	0.481906	53.3428
rs4574921	T	C	0.150599	0.0256	4.23897e-09	0.740842	-0.0163387	0.0533495	0.759408	-0.026189	0.027952	0.348796	0.00824272	0.0395388	0.834861	34.6045
rs4676410	A	G	0.207802	0.0284	2.45923e-13	0.197128	-0.00454584	0.0475807	0.923886	-0.0184993	0.0249296	0.45805	0.0173533	0.0353565	0.623563	53.5342
rs483905	A	G	0.128903	0.0228	1.57199e-08	0.294334	-0.0918607	0.0510832	0.0721357	0.00859397	0.0267501	0.748008	-0.0304616	0.0378909	0.421437	31.9613
rs56167332	A	C	0.151596	0.0231	5.29907e-11	0.34162	0.0277584	0.0456982	0.543567	0.0107415	0.0239063	0.653203	0.0195472	0.0338841	0.564017	43.0645
rs6017342	C	A	0.191306	0.024	1.38484e-15	0.537652	0.023781	0.0424531	0.575362	0.00494725	0.0222343	0.82392	0.0116031	0.0315233	0.712814	63.5335
rs6062496	A	G	0.158498	0.0224	1.46791e-12	0.572636	-0.0198261	0.0440078	0.65234	0.0345112	0.0229896	0.133313	-0.0183877	0.0326687	0.573535	50.0633
rs6933404	C	T	0.166799	0.0252	3.68468e-11	0.21562	-0.015071	0.0533689	0.777643	0.0136961	0.0280438	0.625279	0.095487	0.0394974	0.0156254	43.8081
rs7523335	A	G	-0.170397	0.0285	2.28802e-09	0.176698	0.0593114	0.0473182	0.21004	0.0286616	0.0248426	0.248611	-0.00326447	0.0351899	0.926089	35.7439
rs7752873	T	C	0.182297	0.0303	1.83299e-09	0.13681	-0.171444	0.0687056	0.0125835	0.0530059	0.0360082	0.141007	-0.0420816	0.0510961	0.41018	36.1945
rs7911680	C	A	-0.1718	0.0213	8.26609e-16	0.490094	-0.0694949	0.0419467	0.0975708	0.018188	0.022021	0.408839	-0.00829095	0.0311355	0.790018	65.0512
rs798502	C	A	-0.136496	0.0239	1.213e-08	0.283142	-0.036973	0.0439049	0.399723	0.0139197	0.0230407	0.545755	0.0142959	0.0326863	0.661845	32.6146
rs989960	T	C	-0.129096	0.0215	1.766e-09	0.424904	0.00179736	0.0419315	0.96581	-0.0203526	0.0219804	0.354478	-0.00263332	0.0311799	0.932694	36.051
rs9977672	A	G	-0.245006	0.0261	6.20583e-21	0.251316	0.0230741	0.0496536	0.642145	-0.0350147	0.0260238	0.178468	0.00394491	0.0368175	0.914672	88.1132
UC, ulcerative colitis; SNP, single-nucleotide polymorphism

## Sheet: ST3
Supplementary Table 3. Information of identified SNPs in exposure (CD) and outcomes (chickenpox, herpes zoster, and mononucleosis).
SNP			Exposure (CD)				Outcome (chickenpox)			Outcome (herpes zoster)			Outcome (mononucleosis)			F statistics
RS ID	effect_allele	other_allele	beta	se	pval	eaf	beta	se	pval	beta	se	pval	beta	se	pval
rs1056441	C	T	0.167	0.0255	5.44127e-11	0.697697	0.0777279	0.0481675	0.106593	0.0308274	0.0251507	0.220309	-0.0370725	0.0357897	0.300275	42.8856
rs10761659	G	A	0.212006	0.0237	3.41979e-19	0.55269	0.0370869	0.0420765	0.378093	0.00698121	0.021995	0.75094	0.00257941	0.0312109	0.934134	80.0125
rs11209026	A	G	-0.995199	0.0639	1.05196e-54	0.0563213	-0.0720267	0.101459	0.477762	-0.0252975	0.0529823	0.633027	-0.137654	0.0750257	0.0665426	242.536
rs11236797	A	C	0.181104	0.0231	4.854e-15	0.473264	-0.0086833	0.0427366	0.838993	0.0350857	0.0223839	0.117009	0.0126955	0.0317353	0.689125	61.4597
rs114607072	T	G	0.441797	0.0629	2.19685e-12	0.0402795	0.0525156	0.183799	0.775092	0.232465	0.0895945	0.00946935	0.272875	0.134429	0.0423682	49.329
rs1250573	A	G	-0.170895	0.0264	9.00534e-11	0.287447	-0.0572471	0.0436678	0.189869	-0.00365786	0.0228622	0.872884	-0.0456045	0.0324813	0.160312	41.8995
rs12717899	T	G	0.159198	0.0289	3.59402e-08	0.793845	-0.00357859	0.0565854	0.949574	-0.0155713	0.0296221	0.599123	0.0532835	0.0419964	0.204526	30.3416
rs1297271	T	C	-0.154901	0.0237	6.27769e-11	0.429877	0.00867134	0.0429124	0.839861	-0.00541415	0.0224274	0.809239	-0.046884	0.0317752	0.14008	42.714
rs13135092	G	A	0.221495	0.0389	1.21001e-08	0.095419	-0.268713	0.157513	0.0880136	0.0321365	0.0840716	0.702275	0.211574	0.117306	0.0712919	32.4181
rs1332099	C	T	-0.211597	0.0231	4.35712e-20	0.515025	-0.0671216	0.0420594	0.110516	0.0158446	0.0220762	0.472927	-0.0189095	0.0312137	0.544642	83.8984
rs1456896	T	C	0.139301	0.0251	2.89701e-08	0.697556	-0.000419553	0.0463853	0.992783	0.0251975	0.0242799	0.299366	0.0379798	0.0344051	0.269636	30.7978
rs147018773	T	C	0.321699	0.0375	8.88792e-18	0.0966978	0.0874491	0.0756055	0.247415	-0.0305242	0.0395827	0.440618	0.0404261	0.0557163	0.468103	73.586
rs147684209	C	T	0.154901	0.0244	2.33598e-10	0.369415	0.013138	0.0427088	0.758373	-0.0134254	0.0223177	0.547468	0.091564	0.0313795	0.0035233	40.2983
rs151314883	A	G	-0.223994	0.0327	7.12361e-12	0.157585	0.0268001	0.0657315	0.683479	-0.0191849	0.0342489	0.57537	-0.0489368	0.048562	0.31359	46.9176
rs1873625	A	C	0.180704	0.0243	1.09396e-13	0.320264	0.0265989	0.0425835	0.532215	0.0223406	0.0223362	0.317215	-0.0236901	0.0316599	0.454298	55.2944
rs1932990	T	C	0.152901	0.0263	6.02102e-09	0.253841	0.0381031	0.052203	0.46545	-0.0334815	0.0273458	0.22081	0.0611464	0.0388107	0.11514	33.7962
rs2076756	G	A	0.399806	0.0242	3.24489e-61	0.283672	0.0737697	0.0582176	0.205107	0.0479561	0.0305883	0.11693	-0.0689487	0.0430356	0.109126	272.914
rs2129944	G	T	-0.1562	0.0271	7.80998e-09	0.291299	-0.0154779	0.0461282	0.737218	-0.00130831	0.0240656	0.956645	-0.0812749	0.0341443	0.0172966	33.2186
rs2188962	T	C	0.212398	0.0228	1.35988e-20	0.439546	-0.000113798	0.0451004	0.997987	-0.0626034	0.0237641	0.00842946	-0.0484727	0.0334716	0.147569	86.774
rs2505640	G	A	-0.145701	0.0237	7.61202e-10	0.643588	-0.00204391	0.0433651	0.962408	-0.0105046	0.0227476	0.644233	0.0178028	0.0322267	0.580659	37.7909
rs281379	A	G	0.139797	0.0238	4.26403e-09	0.489275	0.0480517	0.0427719	0.26125	0.0348654	0.0223409	0.118616	-0.00293614	0.0317996	0.926434	34.4985
rs28701841	A	G	0.224303	0.0373	1.85102e-09	0.116563	-0.160777	0.075377	0.0329268	0.0806641	0.0392939	0.0400876	0.0223247	0.0556686	0.688399	36.1585
rs3024505	A	G	0.177903	0.0302	3.90499e-09	0.16156	0.10212	0.0579628	0.0781016	-0.0038709	0.0302553	0.898195	0.0971982	0.0429241	0.0235483	34.6985
rs3091315	G	A	-0.179501	0.0263	9.52138e-12	0.265588	0.0123528	0.044437	0.781023	0.0176539	0.0232609	0.44788	0.0578831	0.0330001	0.0794255	46.578
rs3810936	C	T	0.207799	0.0263	2.46207e-15	0.698408	-0.0429593	0.0497343	0.387711	-0.0176321	0.0260618	0.498693	0.0180242	0.0368377	0.624639	62.4214
rs4077515	T	C	0.215901	0.0235	4.37019e-20	0.419834	0.0424943	0.0425486	0.317928	-0.0237885	0.0222725	0.285491	0.0211155	0.0315644	0.503517	84.398
rs444210	G	A	0.163402	0.0229	1.02494e-12	0.546838	-0.0104057	0.0421584	0.805044	-0.011181	0.0220265	0.611722	0.0876902	0.0310765	0.00477617	50.9099
rs4851586	C	T	-0.168899	0.0261	9.93574e-11	0.759729	-0.0466302	0.0533804	0.382367	0.0187571	0.027984	0.502679	-0.0311526	0.0396568	0.432129	41.8728
rs4902642	A	G	-0.129198	0.0236	4.339e-08	0.409159	-0.0244493	0.0421146	0.561549	-0.0234743	0.0221222	0.288634	0.0466939	0.0313233	0.136038	29.9672
rs56062135	T	C	0.193097	0.0269	7.45247e-13	0.234271	-0.0671295	0.0477428	0.159705	-0.0127999	0.0250573	0.609472	-0.0342019	0.0353366	0.3331	51.5234
rs6588243	C	A	0.131704	0.0234	1.77701e-08	0.589982	0.0375936	0.0420535	0.37135	-0.00534196	0.0220135	0.808263	-0.0123872	0.0312463	0.691782	31.6756
rs6704109	T	C	0.202002	0.0256	2.77013e-15	0.256123	0.0255041	0.0466449	0.584536	0.0562447	0.0244274	0.0213054	-0.00808671	0.0346222	0.815319	62.2572
rs6873866	C	T	-0.168096	0.0239	2.0649e-12	0.534873	0.0442407	0.0433723	0.307719	-0.00556515	0.0226922	0.806266	-0.0362486	0.0321971	0.260236	49.4626
rs697693	A	G	0.172296	0.0281	8.35507e-10	0.201415	0.0548676	0.0699146	0.432583	-0.0247948	0.0368074	0.500544	-0.0196559	0.0517788	0.704232	37.5921
rs72798422	C	T	0.590392	0.0508	3.19301e-31	0.047701	0.062445	0.115138	0.587577	-0.000426409	0.0603003	0.994358	-0.0803495	0.0847111	0.342869	135.055
rs744166	G	A	-0.129299	0.0233	2.92301e-08	0.408159	-0.00122286	0.0425228	0.977058	-0.00290276	0.0222503	0.896203	-0.0488376	0.0315613	0.121769	30.7919
rs7713270	T	C	0.296602	0.0241	6.96627e-35	0.623824	0.0177066	0.0425127	0.677043	0.00282214	0.0222322	0.898988	0.0568798	0.0315254	0.0711918	151.451
rs80262450	A	G	0.283102	0.0353	1.08193e-15	0.112701	0.00131222	0.0642095	0.983695	0.0170023	0.0336744	0.613628	-0.110015	0.0476995	0.0210868	64.3124
rs8137950	C	T	0.173996	0.0286	1.167e-09	0.199556	0.0354907	0.0454896	0.435277	0.0490247	0.0238105	0.0394984	0.0158313	0.0337559	0.639074	37.0088
rs907092	A	G	0.130396	0.0228	1.011e-08	0.471412	-0.0450937	0.042133	0.284498	0.00698155	0.0220686	0.751732	-0.0222085	0.0312721	0.4776	32.7052
rs921720	G	A	0.162895	0.0237	6.39588e-12	0.618841	0.000893537	0.0469216	0.984807	0.00704677	0.0245468	0.774055	0.0218032	0.034741	0.53027	47.2364
CD, Crohn's disease; SNP, single-nucleotide polymorphism

## Sheet: ST4
Supplementary Table 4. Information of identified SNPs in exposure (chickenpox) and outcomes (IBD, UC and CD).
SNP			Exposure （chickenpox)				Outcome (IBD)			Outcome (UC)			Outcome (CD)			F statistics
RS ID	effect_allele	other_allele	beta	se	pval	eaf	beta	se	pval	beta	se	pval	beta	se	pval
rs11615065	G	A	0.226069	0.0464371	1.12571e-06	0.24812	0.0360003	0.0208	0.0834795	0.0404991	0.026	0.1194	0.0409991	0.0287	0.153	23.7
rs4547954	C	A	-0.227513	0.048272	2.43921e-06	0.273409	0.0246001	0.019	0.1945	0.0297996	0.0239	0.2111	0.0328022	0.0259	0.2058	22.2136
rs62020329	G	A	0.320451	0.0685397	2.93371e-06	0.0887665	-0.00139902	0.0227	0.9512	0.0203048	0.0286	0.4783	-0.0335992	0.0309	0.2764	21.8593
rs74322059	A	G	-0.3646	0.0771699	2.30523e-06	0.0992809	-0.060196	0.0393	0.1258	-0.0671981	0.0491	0.1715	-0.0460963	0.054	0.3931	22.3221
rs74889927	A	G	-0.499574	0.10926	4.82305e-06	0.0507566	-0.0486022	0.0739	0.511	-0.0575973	0.0962	0.549	-0.0175023	0.0987	0.8594	20.9062
IBD, inflammatory bowel disease; UC, ulcerative colitis; CD, Crohn's disease; SNP, single-nucleotide polymorphism

## Sheet: ST5
Supplementary Table 5. Information of identified SNPs in exposure (herpes zoster) and outcomes (IBD, UC and CD).
SNP			Exposure （herpes zoster)				Outcome (IBD)			Outcome (UC)			Outcome (CD)			F statistics
RS ID	effect_allele	other_allele	beta	se	pval	eaf	beta	se	pval	beta	se	pval	beta	se	pval
rs117669514	G	A	-0.378217	0.0798018	2.14294e-06	0.024818	-0.105998	0.105	0.313	-0.116796	0.139	0.4009	-0.0955011	0.1366	0.4844	22.4623
rs183557152	T	C	0.234455	0.0506941	3.74784e-06	0.0426985	-0.0480984	0.0544	0.3761	-0.0113036	0.0671	0.8664	-0.127902	0.0762	0.0933792	21.3895
rs187927573	A	C	0.354032	0.0769615	4.22251e-06	0.01723	0.0540999	0.1242	0.6631	0.217801	0.1538	0.1568	-0.179797	0.1697	0.2894	21.161
rs564345821	G	T	-0.476237	0.103698	4.37888e-06	0.0152916	0.0596969	0.0545	0.2732	0.0815029	0.0659	0.2167	0.0755968	0.0777	0.3305	21.0913
rs71637266	T	C	0.137565	0.0301281	4.97111e-06	0.147835	-0.00220242	0.0231	0.9247	0.0009995	0.029	0.9721	-0.0116982	0.0317	0.710901	20.8483
rs7575057	C	T	0.101944	0.0220045	3.6063e-06	0.436465	0.019295	0.0169	0.2518	0.0302015	0.0213	0.1555	0.00480151	0.023	0.8346	21.4634
rs81302	G	A	-0.112424	0.0227342	7.60858e-07	0.38029	-0.0124028	0.018	0.4897	-0.0321961	0.0227	0.1571	0.00399798	0.0244	0.8688	24.4543
IBD, inflammatory bowel disease; UC, ulcerative colitis; CD, Crohn's disease; SNP, single-nucleotide polymorphism

## Sheet: ST6
Supplementary Table 6. Information of identified SNPs in exposure (mononucleosis) and outcomes (IBD, UC and CD).
SNP			Exposure （mononucleosis)				Outcome (IBD)			Outcome (UC)			Outcome (CD)			F statistics
RS ID	effect_allele	other_allele	beta	se	pval	eaf	beta	se	pval	beta	se	pval	beta	se	pval
rs10797066	C	T	-0.142126	0.0310616	4.74817e-06	0.508892	0.0286979	0.0171	0.0943105	0.0320997	0.0216	0.1374	0.023801	0.0233	0.3065	20.9362
rs138788751	G	A	-0.849946	0.185106	4.39709e-06	0.0123552	-0.0404987	0.0977	0.6783	-0.0821973	0.1297	0.5261	0.0532953	0.1276	0.676299	21.0833
rs144973910	A	G	0.399055	0.0834984	1.76e-06	0.027661	0.0227981	0.074	0.7579	0.0676026	0.0897	0.4511	-0.0153979	0.1079	0.8868	22.8406
rs17160581	T	C	0.233211	0.0501874	3.37118e-06	0.0936087	0.00299551	0.0293	0.9189	0.00400198	0.0366	0.9129	0.0141001	0.0404	0.7275	21.5927
rs2794320	G	A	-0.16021	0.0338054	2.14581e-06	0.715598	-0.0133998	0.0219	0.5414	0.0107981	0.0281	0.7019	-0.0172012	0.0291	0.5553	22.4597
rs318491	G	A	0.184458	0.0317715	6.40711e-09	0.556673	-0.0128965	0.0172	0.4532	-0.0199007	0.0216	0.3579	0.00439966	0.0235	0.8507	33.7068
rs73166878	G	A	0.287755	0.0603205	1.83829e-06	0.0611262	0.00869772	0.0531	0.8702	-0.00129916	0.0653	0.9837	-0.0267004	0.0747	0.721	22.7569
rs77967371	A	G	0.282079	0.0598411	2.43139e-06	0.0639874	0.0540999	0.0423	0.2014	0.0740958	0.054	0.1697	0.0638008	0.0572	0.2644	22.2198
rs906330	C	T	0.155128	0.0338814	4.68189e-06	0.6794	0.0158042	0.0214	0.4596	-0.0105046	0.0267	0.6946	0.0332983	0.0295	0.2602	20.9631
rs9509967	T	G	-0.251099	0.0489659	2.92777e-07	0.128645	-0.00989883	0.0219	0.651799	-0.00170145	0.0278	0.9502	0.00079968	0.0296	0.9786	26.2966
IBD, inflammatory bowel disease; UC, ulcerative colitis; CD, Crohn's disease; SNP, single-nucleotide polymorphism

## Sheet: ST7
Supplementary Table 7. Information of identified SNPs in immunosuppressants
SNP	effect_allele	other_allele	beta	se	pval
rs6679677	A	C	0.334268	0.037253	2.88789e-19
rs2507996	A	G	-0.154498	0.0238731	9.69406e-11
rs143236495	A	G	0.381348	0.0692694	3.68581e-08
rs687308	T	C	0.561092	0.0288244	2.13698e-84
rs9276609	G	C	0.189486	0.0233943	5.51003e-16
SNP, single-nucleotide polymorphism

## Sheet: ST8
Supplementary Table 8. MR results of immunosuppressants and herpes virus infections
Exposure	Outcome	Method	Number of SNP	OR	95% CI	pval
Immunosuppressants	chickenpox	Inverse variance weighted	4	1.06855	0.913 to 1.251	0.410159
	herpes zoster	Inverse variance weighted	4	1.01711	0.906 to 1.141	0.772838
	mononucleosis	Inverse variance weighted	4	1.01885	0.906 to 1.145	0.754239
chickenpox	Immunosuppressants	Inverse variance weighted	4	1.02307	0.847 to 1.236	0.812989
herpes zoster		Inverse variance weighted	7	1.0557	0.780 to 1.428	0.725305
mononucleosis		Inverse variance weighted	9	1.0083	0.898 to 1.132	0.889011
SNP, single-nucleotide polymorphism; OR, odds ratio; CI, confidence interval
